# Supplementary material for: Progressive Resistance Training in Parkinson’s Disease: An Umbrella Review Examining the Role of Methodological Adherence and Training Progression Principles in Clinical Outcome
Source: J Funct Morphol Kinesiol. 2026 Apr 28;11(2):178. doi: 10.3390/jfmk11020178 (PMC13214684; doi:10.3390/jfmk11020178)
Supplement: Supplementary file 1 [file jfmk-11-00178-s001.zip]

Archive with 1 entries (1 files):
- jfmk-4184014-supplementary.pdf
